# Supplementary material for: Effect of different levels of Fenugreek sprouts on rumen microbiota and milk yield in Hassani goats
Source: Sci Rep. 2026 Mar 31;16:10988. doi: 10.1038/s41598-026-43391-1 (PMC13043686; doi:10.1038/s41598-026-43391-1)
Supplement: Supplementary file 1 — Supplementary Information 1. [file 41598_2026_43391_MOESM1_ESM.xlsx]

## Sheet: Sheet1
				Supplementary file S1: The intake of crude protein and energy (TDN) according to the feed requirements of goats of NRC (2007).
									Actual feed intake for animals during the experiment
									Animal weight,kg		24.22
									TDNI, kg/head/day		0.5462
									CPI,g/head/day		118.882
									NRC requirments for lactating goats at milk yield=0.61-1.40 kg/d (NRC 2007)
				TDN intake for goats at weigh 20 kg					TDN-20kg	0.48
				TDN intake for goats at weigh 30 kg					TDN-30kg	0.62
									Mean	0.55
				Crude protein intake for goats at weigh 20 kg					CPI-20kg	100
				Crude protein intake for goats at weigh 30 kg					CPI-30kg	128
									Mean	114
									TDN =Total digestible nutrients
									TDNI=total digestible nutrients intake
									CPI=crude protein intake
